# Supplementary material for: Surface Quality Enhancement of SLM-Fabricated Ti-6Al-4V via Top-Hat Laser Polishing: Melt Pool Dynamics and Microstructural Evolution
Source: Nanomaterials (Basel). 2026 Apr 22;16(9):505. doi: 10.3390/nano16090505 (PMC13164693; doi:10.3390/nano16090505)
Supplement: Supplementary file 1 [file nanomaterials-16-00505-s001.zip]

Archive with 1 entries (1 files):
- nanomaterials-4238873-supplementary.pdf
